# Supplementary material for: Defect Engineering in Fluorinated Metal–Organic Frameworks Within Mixed-Matrix Membranes for Enhanced CO2 Separation
Source: Membranes (Basel). 2025 Sep 30;15(10):296. doi: 10.3390/membranes15100296 (PMC12565906; doi:10.3390/membranes15100296)
Supplement: Supplementary file 1 [file membranes-15-00296-s001.zip]

Archive with 1 entries (1 files):
- membranes-3852423-supplementary.pdf
